# Supplementary material for: Knowledge and barriers of PrEP delivery among diverse groups of potential PrEP users in Central Uganda
Source: PLoS One. 2020 Oct 28;15(10):e0241399. doi: 10.1371/journal.pone.0241399 (PMC7592843; doi:10.1371/journal.pone.0241399)
Supplement: S1 Dataset — (CSV) [file pone.0241399.s004.csv]

PTID	FormYear	BirthYear	ParticipantType	SurveyType	Recruitment source	Sex	MaritalStatus	YrsSchool	Occupation	MonthIncome	HIVLifetimeRisk	Gender	HeardPrEP	DP_PillHIVtreat	DP_PillAfterHIVExposure	DP_ARVPreventHIV	DP_others	DP_specify	PrEPInfo_HCW	PrEPInfo_Media	PrEPInfo_Friend	PrEPInfo_Other	PrEPInfo_specify	PrEPBenefit_sexworkers	PrEPBenefit_MSM	PrEPBenefit_SDC	PrEPBenefit_FF	PrEPBenefit_Alcoholusers	PrEPBenefit_Bfeedmothers	PrEPBenefit_HIV+persons	PrEPBenefit_NonHIVperons	PrEPBenefit_MAPRS	PrEPBenefit_Raped	PrEPBenefit_Youth	PrEPBenefit_Dontknow	PrEPDuration	PrEPWillingness	NonPrEP_MoreInfo	NonPrEP_NoRisk	NonPrEP_Happyother	NonPrEP_Notseen	NonPrEP_SideEffects	NonPrEP_PillBurden	Challenge_stigma	Challenge_Forgetting	Challenge_Alcholuse	Challenge_BusySchedule	Challenge_Notneed	Challenge_Transport
133	2017	1963	1	1	1	2	2	20	2	2000000	1	2	1	1	0	0	0		0	0	0	1	Lay people	0	0	1	0	0	0	0	0	0	0	0	0	5	1	0	0	0	0	0	0	0	0	0	0	0	0
3	2017	1986	3	1	1	2	1	19	1	500000	1	3	1	0	1	0	0		1	0	0	0		1	1	1	0	0	0	0	0	0	0	1	0	3	1	0	0	0	0	0	0	1	1	0	1	0	1
17	2017	1993	3	1	1	2	1	17	1	600000	1	2	1	0	0	1	0		1	0	0	0		0	0	1	0	0	0	0	0	0	0	0	0	4	1	0	0	0	0	0	0	1	1	0	0	0	0
18	2017	1994	3	1	1	2	1	17	2	500000	3	3	1	0	0	1	0		1	0	0	0		1	1	1	0	0	0	0	0	0	0	0	0	4	1	0	0	0	0	0	0	0	1	1	0	0	0
109	2017	1982	2	1	3	2	1	17	3	200000	3	2	2	0	0	0	0		0	0	0	0		0	0	0	0	0	0	0	0	0	0	0	0		1	0	0	0	0	0	0	0	1	0	1	0	0
132	2017	1990	1	1	1	2	2	17	1	800000	2	2	2	0	0	0	0		0	0	0	0		0	0	0	0	0	0	0	0	0	0	0	0		1	0	0	0	0	0	0	0	0	0	1	0	0
180	2017	1991	3	1	3	2	1	17	4	300000	1	2	2	0	0	0	0		0	0	0	0		0	0	0	0	0	0	0	0	0	0	0	0		1	0	0	0	0	0	0	1	0	0	0	0	0
2	2017	1991	3	1	1	2	1	16	3	200000	1	3	1	0	0	1	0		1	0	0	0		1	1	1	1	0	0	0	0	0	1	0	0	1	1	0	0	0	0	0	0	1	0	0	0	0	0
9	2017	1987	1	1	1	2	2	16	1	800000	2	2	1	0	0	1	0		1	1	0	0		0	0	1	0	0	0	0	0	0	0	0	0	7	1	0	0	0	0	0	0	1	0	0	0	0	0
25	2017	1991	3	1	1	2	2	16	1	800000	2	2	1	0	0	1	0		1	1	0	0		1	1	0	0	0	0	0	0	0	0	0	0	1	1	0	0	0	0	0	0	1	0	0	0	0	0
41	2017	1991	2	1	1	2	2	16	3	400000	3	2	2	0	0	0	0		0	0	0	0		0	0	0	0	0	0	0	0	0	0	0	0		1	0	0	0	0	0	0	0	1	0	0	0	1
41	2018	1991	2	2	1	2	2	16	3	200000	4	2	1	0	0	1	0		1	0	0	0		1	1	0	1	0	0	0	0	0	0	0	0	3	2	0	1	0	0	0	0	0	1	0	0	1	0
88	2017	1986	3	1	2	2	1	16	1	400000	1	2	1	0	1	0	0		1	0	0	0		0	1	0	1	0	0	0	0	0	0	0	0	3	1	0	0	0	0	0	0	1	0	0	0	0	0
94	2017	1985	3	1	2	2	2	16	1	1500000	1	2	2	0	0	0	0		0	0	0	0		0	0	0	0	0	0	0	0	0	0	0	0		1	0	0	0	0	0	0	0	0	0	0	0	1
169	2017	1994	3	1	3	2	1	16	6	0	2	2	1	0	0	1	0		1	1	0	0		1	1	0	0	0	0	0	0	0	1	0	0	2	1	0	0	0	0	0	0	0	0	0	0	0	0
176	2017	1995	3	1	3	2	1	16	6	0	1	2	2	0	0	0	0		0	0	0	0		0	0	0	0	0	0	0	0	0	0	0	0		1	0	0	0	0	0	0	1	0	0	0	0	0
185	2017	1989	3	1	3	2	1	16	1	200000	3	3	2	0	0	0	0		0	0	0	0		0	0	0	0	0	0	0	0	0	0	0	0		1	0	0	0	0	0	0	0	0	0	0	1	0
190	2017	1991	3	1	3	2	1	16	4	300000	1	1	2	0	0	0	0		0	0	0	0		0	0	0	0	0	0	0	0	0	0	0	0		1	0	0	0	0	0	0	1	0	0	0	0	1
194	2017	1993	3	1	3	2	1	16	1	300000	1	1	2	0	0	0	0		0	0	0	0		0	0	0	0	0	0	0	0	0	0	0	0		1	0	0	0	0	0	0	0	0	0	0	0	1
265	2018	1993	4	2	1	1	1	16	3	1000000	1	1	2	0	0	0	0		0	0	0	0		0	0	0	0	0	0	0	0	0	0	0	0		2	0	0	1	0	0	1	0	1	0	1	0	0
284	2018	1994	3	2		2	2	16	1	1000000	1	2	1	0	0	1	0		1	0	0	0		1	1	0	1	1	0	0	0	0	0	0	0	1	1	0	0	0	0	0	0	1	0	0	0	0	0
286	2018	1986	3	2		2	5	16	3	700000	1	2	1	0	0	1	0		1	0	0	0		1	1	0	1	0	0	0	0	0	1	0	0	2	2	0	0	0	0	0	1	1	1	0	0	0	0
287	2018	1992	3	2		2	1	16	2	250000	1	2	1	0	0	1	0		1	0	0	0		0	0	0	0	0	0	0	0	0	1	0	0	2	1	0	0	0	0	0	0	1	0	0	0	0	0
288	2018	1990	3	2		2	1	16	1	300000	3	2	1	0	0	1	0		1	0	0	0		1	0	1	0	0	0	0	0	0	0	0	0	7	1	0	0	0	0	0	0	0	0	0	0	0	0
289	2018	1991	3	2		2	1	16	1	800000	1	3	1	0	0	1	0		1	0	0	0		1	1	0	0	0	0	0	0	0	0	0	0	2	2	0	0	0	1	0	0	1	1	0	1	0	0
296	2018	1994	3	2		2	1	16	1	1000000	1	3	1	0	0	1	0		1	0	0	0		0	0	0	0	0	0	0	0	1	0	0	0	5	1	0	0	0	0	0	0	0	0	0	0	0	1
312	2018	1996	3	2		2	1	16	1	250000	1	1	1	1	0	1	0		1	0	0	0		1	1	1	0	0	0	0	0	0	0	0	0	2	1	0	0	0	0	0	0	1	1	1	1	0	0
10	2017	1975	3	1	1	2	2	15	1	200000	1	2	1	0	0	1	0		1	0	0	0		1	1	0	1	0	0	0	0	0	1	0	0	1	1	0	0	0	0	0	0	0	1	1	0	0	0
11	2017	1982	3	1	1	2	2	15	1	450000	1	2	1	0	1	0	0		1	0	0	0		0	0	0	0	0	0	0	0	0	0	1	0	3	1	0	0	0	0	0	0	1	0	1	0	0	0
19	2017	1993	3	1	1	2	1	15	7	0	1	2	1	0	0	1	0		0	0	0	1	Family relative	1	1	0	0	0	0	0	0	0	0	0	1	2	1	0	0	0	0	0	0	0	0	0	0	0	0
64	2017	1988	2	1	2	1	2	15	3	600000	1	1	1	0	1	0	0		1	0	0	0		0	0	0	1	0	0	0	0	0	0	0	0	1	1	0	0	0	0	0	0	0	0	0	0	0	0
89	2017	1991	3	1	2	2	1	15	1	1200000	1	2	2	0	0	0	0		0	0	0	0		0	0	0	0	0	0	0	0	0	0	0	0		1	0	0	0	0	0	0	0	0	0	0	0	1
110	2017	1973	2	1	3	2	3	15	1	600000	2	2	2	0	0	0	0		0	0	0	0		0	0	0	0	0	0	0	0	0	0	0	0		1	0	0	0	0	0	0	0	0	0	0	0	1
164	2017	1989	3	1	3	2	1	15	3	100000	2	1	1	0	1	0	0		1	0	0	0		1	1	0	1	1	0	0	0	0	0	0	0	1	1	0	0	0	0	0	0	0	0	0	0	0	0
171	2017	1991	3	1	3	2	3	15	6	0	1	2	1	0	1	0	0		1	0	0	0		1	1	0	1	0	0	0	0	0	0	1	0	3	1	0	0	0	0	0	0	1	1	0	0	0	0
177	2017	1990	3	1	3	2	1	15	3	200000	1	2	1	0	1	0	0		0	0	1	0		1	0	0	0	0	0	0	0	0	0	0	0	2	1	0	0	0	0	0	0	1	0	0	0	0	0
178	2017	1994	3	1	3	2	1	15	3	150000	1	2	1	0	0	1	0		1	0	0	0		1	1	0	0	0	0	0	0	0	0	0	0	2	1	0	0	0	0	0	0	1	0	0	0	0	0
187	2017	1995	3	1	3	2	1	15	6	50000	3	2	2	0	0	0	0		0	0	0	0		0	0	0	0	0	0	0	0	0	0	0	0		1	0	0	0	0	0	0	1	0	0	0	0	0
240	2017	1994	4	1	2	1	1	15	2	120000	1	1	1	1	0	0	0		0	1	0	0		1	0	0	0	0	0	0	0	0	0	0	0	1	2	0	0	0	1	0	0	1	1	1	0	0	0
290	2018	1995	3	2		2	1	15	6	0	2	3	1	0	0	1	0		1	0	0	0		1	1	0	0	0	0	0	0	0	0	0	0	3	3	0	0	0	0	1	0	0	0	0	0	0	0
299	2018	1986	3	2		2	1	15	1	700000	1	2	1	1	0	1	0		1	0	0	0		1	1	1	0	0	0	0	0	0	0	0	0	3	2	0	0	1	0	0	1	1	1	0	0	0	0
303	2018	1989	3	2		2	1	15	1	250000	3	2	1	0	0	1	0		1	0	0	0		1	0	0	0	0	0	0	0	0	0	0	0	7	1	0	0	0	0	0	0	0	0	0	0	0	0
5	2017	1996	3	1	1	2	1	14	6	300000	1	3	1	0	0	1	0		1	0	0	0		1	1	0	0	0	0	0	0	0	0	0	0	7	1	0	0	0	0	0	0	1	0	0	0	0	0
87	2017	1990	3	1	2	2	3	14	6	1500000	3	2	1	0	1	0	0		0	0	1	0		1	1	0	1	0	0	0	0	0	1	0	0	2	1	0	0	0	0	0	0	1	0	0	0	0	0
108	2017	1993	2	1	3	2	1	14	1	150000	3	2	2	0	0	0	0		0	0	0	0		0	0	0	0	0	0	0	0	0	0	0	0		1	0	0	0	0	0	0	0	0	0	1	0	0
125	2017	1988	1	1	2	2	2	14	1	350000	3	2	1	1	0	0	0		0	0	1	0		0	0	0	0	0	0	1	0	0	0	0	0	7	1	0	0	0	0	0	0	0	0	0	0	0	0
192	2017	1996	3	1	3	2	1	14	6	0	4	2	2	0	0	0	0		0	0	0	0		0	0	0	0	0	0	0	0	0	0	0	0		2	0	0	0	0	0	1	0	0	0	0	0	0
193	2017	1996	3	1	3	2	1	14	6	0	2	1	2	0	0	0	0		0	0	0	0		0	0	0	0	0	0	0	0	0	0	0	0		1	0	0	0	0	0	0	1	0	0	0	0	0
243	2017	1986	4	1	1	1	1	14	7	600000	1	1	1	0	0	1	0		1	0	1	0		1	0	0	0	0	0	0	0	0	0	0	0	2	1	0	0	0	0	0	0	0	0	0	0	0	0
12	2017	1986	3	1	1	2	2	13	1	2000000	3	2	2	0	0	0	0		0	0	0	0		0	0	0	0	0	0	0	0	0	0	0	0		1	0	0	0	0	0	0	0	0	0	0	0	0
14	2017	1992	3	1	1	2	1	13	2	600000	1	2	1	0	0	1	0		1	0	0	0		1	0	0	1	0	0	0	0	0	0	0	0	1	1	0	0	0	0	0	0	0	0	0	0	0	1
21	2017	1996	3	1	1	2	1	13	6	0	1	3	1	0	0	1	0		1	0	0	0		1	1	0	0	0	0	0	0	0	0	0	0	1	1	0	0	0	0	0	0	1	0	0	0	0	0
22	2017	1989	3	1	1	2	1	13	1	400000	1	1	1	0	0	1	0		1	0	0	0		1	1	0	0	0	0	0	0	0	0	0	0	2	1	0	0	0	0	0	0	1	0	0	0	0	0
27	2017	1997	2	1	1	1	1	13	6	40000	3	1	2	0	0	0	0		0	0	0	0		0	0	0	0	0	0	0	0	0	0	0	0		1	0	0	0	0	0	0	0	0	0	0	0	0
38	2017	1983	2	1	1	2	1	13	3	300000	3	2	2	0	0	0	0		0	0	0	0		0	0	0	0	0	0	0	0	0	0	0	0		3	1	0	0	0	0	0	0	1	0	0	0	0
38	2018	1983	2	2	1	2	1	13	3	300000	3	2	2	0	0	0	0		0	0	0	0		0	0	0	0	0	0	0	0	0	0	0	0		1	0	0	0	0	0	0	0	0	0	0	0	0
42	2017	1989	2	1	1	2	2	13	3	1500000	1	2	2	0	0	0	0		0	0	0	0		0	0	0	0	0	0	0	0	0	0	0	0		1	0	0	0	0	0	0	0	0	0	0	0	0
42	2018	1989	2	2	1	2	2	13	3	1500000	1	2	1	1	0	1	0		1	0	0	0		1	0	0	1	0	0	0	0	0	0	0	0	3	1	0	0	0	0	0	0	1	1	1	1	0	0
54	2017	1987	3	1	1	2	3	13	1	900000	1	2	1	0	0	0	1	Don't know	0	1	0	0		0	0	0	0	0	0	1	0	0	0	0	0	7	1	0	0	0	0	0	0	1	0	0	1	0	0
58	2017	1985	1	1	1	2	2	13	1	500000	3	2	1	0	1	0	0		1	0	0	0		0	0	0	0	0	0	0	0	1	0	0	0	3	1	0	0	0	0	0	0	0	0	0	0	1	0
86	2017	1989	3	1	2	2	1	13	3	600000	1	2	2	0	0	0	0		0	0	0	0		0	0	0	0	0	0	0	0	0	0	0	0		1	0	0	0	0	0	0	0	0	0	0	0	0
93	2017	1998	3	1	2	2	1	13	6	0	1	2	1	0	1	0	0		0	1	1	0		0	1	0	1	0	0	0	0	0	0	0	0	2	1	0	0	0	0	0	0	1	0	0	0	0	0
100	2017	1996	3	1	2	2	1	13	7	500000	3	3	2	0	0	0	0		0	0	0	0		0	0	0	0	0	0	0	0	0	0	0	0		1	0	0	0	0	0	0	0	0	0	1	0	0
103	2017	1989	3	1	2	2	5	13	2	800000	1	2	2	0	0	0	0		0	0	0	0		0	0	0	0	0	0	0	0	0	0	0	0		1	0	0	0	0	0	0	0	0	0	1	0	0
152	2017	1993	1	1	2	2	2	13	3	120000	2	2	2	0	0	0	0		0	0	0	0		0	0	0	0	0	0	0	0	0	0	0	0		1	0	0	0	0	0	0	1	0	0	0	0	0
153	2017	1991	1	1	2	1	2	13	5	0	1	1	2	0	0	0	0		0	0	0	0		0	0	0	0	0	0	0	0	0	0	0	0		1	0	0	0	0	0	0	0	1	0	0	0	1
163	2017	1992	3	1	3	2	2	13	3	100000	1	3	1	0	1	0	0		1	0	0	0		1	1	0	1	0	0	0	0	0	1	0	0	3	1	0	0	0	0	0	0	0	0	0	0	0	0
168	2017	1996	3	1	1	2	1	13	3	300000	1	1	1	0	0	1	0		0	0	1	0		1	1	1	0	0	0	0	0	0	0	0	0	2	1	0	0	0	0	0	0	0	0	1	1	0	0
172	2017	1996	3	1	3	2	1	13	3	300000	2	2	1	0	1	0	0		1	0	0	0		1	1	0	0	0	0	0	0	0	0	0	1	2	1	0	0	0	0	0	0	1	0	0	0	0	0
174	2017	1995	3	1	3	2	1	13	3	300000	1	2	2	0	0	0	0		0	0	0	0		0	0	0	0	0	0	0	0	0	0	0	0		1	0	0	0	0	0	0	0	0	0	0	0	0
181	2017	1996	3	1	3	2	1	13	7	100000	2	2	2	0	0	0	0		0	0	0	0		0	0	0	0	0	0	0	0	0	0	0	0		1	0	0	0	0	0	0	1	0	0	0	0	1
183	2017	1992	3	1	3	2	1	13	2	380000	3	3	2	0	0	0	0		0	0	0	0		0	0	0	0	0	0	0	0	0	0	0	0		1	0	0	0	0	0	0	0	0	0	0	0	0
188	2017	1993	3	1	3	2	3	13	1	150000	3	1	2	0	0	0	0		0	0	0	0		0	0	0	0	0	0	0	0	0	0	0	0		1	0	0	0	0	0	0	0	0	0	0	0	1
213	2017	1994	4	1	3	1	2	13	4	0	3	1	2	0	0	0	0		0	0	0	0		0	0	0	0	0	0	0	0	0	0	0	0		1	0	0	0	0	0	0	0	0	0	0	0	0
213	2018	1994	4	2	3	1	1	13	7	1500000	3	1	1	0	1	0	0		1	0	0	0		1	0	0	0	0	0	0	0	0	0	0	0	2	1	0	0	0	0	0	0	0	0	0	0	0	0
249	2017	1991	4	1	1	1	1	13	7	800000	3	1	1	0	0	1	0		1	0	0	0		1	1	0	1	0	0	0	0	0	1	0	0	2	1	0	0	0	0	0	0	0	0	0	0	0	0
262	2018	1990	1	2	1	2	2	13	2	180000	3	2	2	0	0	0	0		0	0	0	0		0	0	0	0	0	0	0	0	0	0	0	0		1	0	0	0	0	0	0	0	1	0	1	0	0
280	2018	1982	4	2	1	1	2	13	2	150000	4	1	1	0	0	1	0		1	0	0	0		1	0	0	0	0	0	0	0	0	0	0	0	1	1	0	0	0	0	0	0	0	0	0	0	0	0
301	2018	1990	3	2		2	1	13	3	300000	1	2	1	0	0	1	0		1	1	0	0		1	0	0	0	0	0	0	0	0	0	0	0	2	1	0	0	0	0	0	0	0	0	0	0	0	0
305	2018	1996	3	2		2	1	13	6	0	1	1	1	0	0	1	0		1	0	0	0		1	1	0	0	0	0	0	0	0	0	0	0	7	1	0	0	0	0	0	0	0	0	0	0	0	0
306	2018	1995	3	2		2	1	13	2	300000	1	2	1	0	0	1	0		1	0	0	0		1	1	0	0	0	0	0	0	0	0	0	0	2	2	0	0	0	0	0	1	0	0	0	0	0	0
309	2018	1996	3	2		2	1	13	3	200000	1	2	1	0	0	1	0		1	0	0	0		1	1	0	0	0	0	0	0	0	0	0	0	2	1	0	0	0	0	0	0	0	0	0	0	0	0
310	2018	1990	3	2		2	1	13	2	250000	1	1	1	1	0	1	0		0	0	1	0		1	1	1	0	0	0	0	0	0	0	0	0	2	1	0	0	0	0	0	0	1	1	1	0	0	0
7	2017	1990	3	1	1	2	1	12	3	250000	2	2	1	0	1	0	0		1	0	0	0		0	0	0	0	0	0	0	0	1	0	0	0	2	1	0	0	0	0	0	0	0	0	0	1	0	0
15	2017	1996	3	1	1	2	1	12	7	0	1	3	2	0	0	0	0		0	0	0	0		0	0	0	0	0	0	0	0	0	0	0	0		1	0	0	0	0	0	0	0	0	0	0	0	0
95	2017	1995	3	1	2	2	1	12	6	150000	1	2	2	0	0	0	0		0	0	0	0		0	0	0	0	0	0	0	0	0	0	0	0		1	0	0	0	0	0	0	0	0	0	0	0	0
250	2017	1988	4	1	1	1	1	12	7	600000	1	1	1	0	0	1	0		1	0	0	0		1	1	0	0	0	0	0	0	0	0	0	0	1	1	0	0	0	0	0	0	0	0	0	0	0	0
254	2018	1987	2	2	3	2	2	12	3	90000	3	2	2	0	0	0	0		0	0	0	0		0	0	0	0	0	0	0	0	0	0	0	0		2	0	1	0	0	0	0	0	0	0	0	0	0
292	2018	1992	3	2		2	1	12	2	250000	1	2	1	0	0	1	0		1	0	0	0		1	0	0	0	0	0	0	0	0	0	1	0	2	1	0	0	0	0	0	0	0	0	0	0	0	0
307	2018	1999	3	2		2	1	12	2	120000	1	2	1	0	0	1	0		1	1	0	0		1	1	0	0	0	0	0	0	0	0	0	0	2	1	0	0	0	0	0	0	1	1	0	0	1	0
1	2017	1985	1	1	1	2	1	11	2	150000	1	2	1	1	0	0	0		1	0	0	0		0	0	1	0	0	0	0	0	0	0	0	0	1	1	0	0	0	0	0	0	0	0	0	0	0	1
4	2017	1998	3	1	1	1	1	11	7	0	3	1	2	0	0	0	0		0	0	0	0		0	0	0	0	0	0	0	0	0	0	0	0		1	0	0	0	0	0	0	0	0	0	0	0	0
8	2017	1993	3	1	1	2	1	11	3	200000	1	2	2	0	0	0	0		0	0	0	0		0	0	0	0	0	0	0	0	0	0	0	0		2	0	0	1	0	0	0	0	0	0	0	1	0
20	2017	1995	3	1	1	2	1	11	7	0	1	2	1	0	0	1	0		0	0	1	0		0	1	0	0	0	0	0	0	0	0	0	0	2	1	0	0	0	0	0	0	0	0	0	0	0	1
24	2017	1991	3	1	1	2	1	11	3	200000	3	2	2	0	0	0	0		0	0	0	0		0	0	0	0	0	0	0	0	0	0	0	0		1	0	0	0	0	0	0	0	0	0	0	0	0
43	2018	1996	2	2	1	2	1	11	3	330000	3	2	2	0	0	0	0		0	0	0	0		0	0	0	0	0	0	0	0	0	0	0	0		1	0	0	0	0	0	0	0	0	0	0	0	0
56	2017	1997	3	1	1	2	2	11	3	300000	3	3	1	0	0	1	0		1	0	0	0		0	0	0	0	0	0	0	0	1	0	0	0	7	1	0	0	0	0	0	0	0	0	0	0	0	1
76	2017	1993	2	1	3	2	4	11	3	500000	2	2	1	0	1	0	0		1	0	0	0		0	0	1	0	0	0	0	0	0	0	0	0	2	1	0	0	0	0	0	0	0	0	0	1	0	0
91	2017	1998	3	1	2	2	1	11	3	300000	3	2	2	0	0	0	0		0	0	0	0		0	0	0	0	0	0	0	0	0	0	0	0		1	0	0	0	0	0	0	1	0	0	0	0	0
96	2017	1994	3	1	2	2	1	11	2	300000	1	2	2	0	0	0	0		0	0	0	0		0	0	0	0	0	0	0	0	0	0	0	0		1	0	0	0	0	0	0	1	0	0	0	1	0
97	2017	1991	3	1	2	2	1	11	2	250000	1	2	1	1	0	0	0		1	1	0	0		0	1	0	1	0	0	0	0	0	0	0	0	1	1	0	0	0	0	0	0	0	0	0	1	0	0
101	2017	1991	3	1	2	2	1	11	3	150000	1	2	1	0	0	1	0		1	0	0	0		0	1	0	0	0	0	0	0	0	0	0	0	2	1	0	0	0	0	0	0	1	0	0	1	0	0
102	2017	1988	3	1	2	2	1	11	3	800000	1	1	2	0	0	0	0		0	0	0	0		0	0	0	0	0	0	0	0	0	0	0	0		1	0	0	0	0	0	0	0	0	0	0	0	0
117	2017	1974	1	1	3	1	2	11	2	50000	1	1	2	0	0	0	0		0	0	0	0		0	0	0	0	0	0	0	0	0	0	0	0		1	0	0	0	0	0	0	0	0	0	1	0	0
139	2017	1986	2	1	2	2	2	11	3	150000	1	2	2	0	0	0	0		0	0	0	0		0	0	0	0	0	0	0	0	0	0	0	0		2	0	1	0	0	0	0	0	0	0	0	0	0
141	2017	1995	2	1	2	1	2	11	3	200000	3	1	2	0	0	0	0		0	0	0	0		0	0	0	0	0	0	0	0	0	0	0	0		1	0	0	0	0	0	0	0	0	0	1	0	0
141	2018	1995	2	2	2	1	2	11	2	200000	3	1	1	0	0	1	0		1	0	0	0		0	0	0	1	0	0	0	0	0	1	0	0	1	1	0	0	0	0	0	0	0	1	1	0	0	0
145	2017	1992	1	1	3	1	2	11	1	200000	3	1	2	0	0	0	0		0	0	0	0		0	0	0	0	0	0	0	0	0	0	0	0		1	0	0	0	0	0	0	0	0	0	1	0	0
153	2018	1991	1	2	2	1	2	11	5	10000	3	1	1	0	0	1	0		1	0	0	0		0	0	0	0	0	0	0	0	1	0	0	0	7	1	0	0	0	0	0	0	0	0	0	0	0	0
154	2017	1987	1	1	2	2	2	11	2	1000000	3	2	2	0	0	0	0		0	0	0	0		0	0	0	0	0	0	0	0	0	0	0	0		1	0	0	0	0	0	0	0	0	0	1	0	0
154	2018	1987	1	2	2	2	2	11	3	1000000	3	2	1	0	0	1	0		1	0	0	0		0	0	0	0	0	0	0	0	1	0	0	0	1	1	0	0	0	0	0	0	0	0	0	0	0	0
155	2017	1998	1	1	2	1	2	11	5	50000	3	1	1	0	0	1	0		1	0	0	0		0	0	1	0	0	0	0	0	0	0	0	0	1	1	0	0	0	0	0	0	0	0	0	0	0	1
155	2018	1998	1	2	2	1	2	11	5	0	3	1	1	0	0	1	0		1	0	0	0		0	0	0	0	0	0	0	0	1	0	0	0	1	1	0	0	0	0	0	0	0	0	0	0	0	1
156	2017	1995	1	1	2	1	2	11	5	0	1	1	2	0	0	0	0		0	0	0	0		0	0	0	0	0	0	0	0	0	0	0	0		1	0	0	0	0	0	0	0	1	0	1	0	0
156	2018	1995	1	2	2	1	2	11	5	30000	1	1	1	0	0	1	0		1	0	0	0		0	0	0	0	0	0	0	0	1	0	0	0	1	1	0	0	0	0	0	0	0	0	0	1	0	0
165	2017	1993	3	1	3	2	1	11	3	300000	2	1	2	0	0	0	0		0	0	0	0		0	0	0	0	0	0	0	0	0	0	0	0		1	0	0	0	0	0	0	1	0	0	0	0	0
166	2017	1994	3	1	3	2	1	11	7	200000	1	2	2	0	0	0	0		0	0	0	0		0	0	0	0	0	0	0	0	0	0	0	0		1	0	0	0	0	0	0	0	0	0	0	0	0
167	2017	1990	3	1	3	2	1	11	3	300000	3	2	1	0	1	0	0		0	0	1	0		0	0	0	0	0	0	0	0	1	0	0	0	7	1	0	0	0	0	0	0	0	0	0	0	0	0
179	2017	1996	3	1	3	2	1	11	2	15000	3	2	2	0	0	0	0		0	0	0	0		0	0	0	0	0	0	0	0	0	0	0	0		1	0	0	0	0	0	0	0	0	0	0	0	0
184	2017	1997	3	1	3	2	1	11	7	0	1	1	2	0	0	0	0		0	0	0	0		0	0	0	0	0	0	0	0	0	0	0	0		1	0	0	0	0	0	0	1	0	0	0	0	0
191	2017	1994	3	1	3	2	1	11	7	0	1	2	2	0	0	0	0		0	0	0	0		0	0	0	0	0	0	0	0	0	0	0	0		1	0	0	0	0	0	0	0	0	0	0	0	0
197	2017	1983	4	1	3	1	4	11	7	300000	1	1	2	0	0	0	0		0	0	0	0		0	0	0	0	0	0	0	0	0	0	0	0		1	0	0	0	0	0	0	0	0	0	0	0	0
201	2017	1986	4	1	3	1	1	11	3	200000	2	1	2	0	0	0	0		0	0	0	0		0	0	0	0	0	0	0	0	0	0	0	0		1	0	0	0	0	0	0	0	0	0	0	0	1
203	2017	1986	4	1	3	1	1	11	7	240000	1	1	2	0	0	0	0		0	0	0	0		0	0	0	0	0	0	0	0	0	0	0	0		1	0	0	0	0	0	0	1	0	0	0	0	0
216	2017	1995	4	1	1	1	1	11	2	600000	3	1	2	0	0	0	0		0	0	0	0		0	0	0	0	0	0	0	0	0	0	0	0		1	0	0	0	0	0	0	0	0	0	0	0	0
220	2017	1989	4	1	1	1	4	11	3	500000	2	1	1	0	0	1	0		1	0	0	0		0	0	0	0	0	0	0	0	1	0	0	0	1	1	0	0	0	0	0	0	1	0	0	0	0	0
228	2017	1976	4	1	2	1	4	11	3	700000	1	1	2	0	0	0	0		0	0	0	0		0	0	0	0	0	0	0	0	0	0	0	0		2	0	0	0	0	0	1	1	0	0	0	0	0
236	2017	1998	4	1	2	1	1	11	7	200000	2	1	2	0	0	0	0		0	0	0	0		0	0	0	0	0	0	0	0	0	0	0	0		1	0	0	0	0	0	0	0	0	0	0	0	0
238	2017	1993	4	1	2	1	4	11	2	300000	1	1	2	0	0	0	0		0	0	0	0		0	0	0	0	0	0	0	0	0	0	0	0		1	0	0	0	0	0	0	0	0	0	0	0	0
240	2018	1994	4	2	2	1	1	11	7	2500000	3	1	1	0	0	1	0		1	0	0	0		0	1	0	0	0	0	0	0	0	0	0	0	2	1	0	0	0	0	0	0	0	0	0	0	0	0
242	2017	1987	4	1	1	1	1	11	7	300000	1	1	1	0	0	1	0		1	0	0	0		1	1	0	1	0	0	0	0	0	0	0	0	2	1	0	0	0	0	0	0	0	0	0	0	0	0
247	2017	1993	4	1	2	1	2	11	7	200000	1	1	1	0	0	1	0		1	0	0	0		1	0	0	0	0	0	0	0	0	0	0	0	7	1	0	0	0	0	0	0	0	0	0	0	0	0
251	2018	1987	2	2	3	2	2	11	3	150000	2	2	1	0	0	1	0		1	0	0	0		0	0	0	0	0	0	1	0	0	0	0	0	7	1	0	0	0	0	0	0	0	0	0	0	0	0
256	2018	1990	2	2	3	2	2	11	3	300000	1	2	2	0	0	0	0		0	0	0	0		0	0	0	0	0	0	0	0	0	0	0	0		1	0	0	0	0	0	0	0	0	0	1	0	0
282	2018	1994	3	2		2	1	11	1	300000	2	3	1	0	0	1	0		1	0	0	0		1	1	1	1	1	0	0	0	0	0	0	0	2	1	0	0	0	0	0	0	0	0	0	0	0	0
285	2018	1996	3	2		2	1	11	3	60000	1	1	1	0	0	1	0		0	0	1	0		0	0	0	0	0	0	0	0	0	1	0	0	7	1	0	0	0	0	0	0	0	0	0	0	0	0
297	2018	1992	3	2		2	1	11	2	250000	3	1	1	1	1	0	0		1	0	0	0		1	1	0	0	0	0	0	0	0	0	0	0	1	1	0	0	0	0	0	0	1	0	0	1	0	0
298	2018	1988	3	2		2	1	11	2	2500000	3	1	2	0	0	0	0		0	0	0	0		0	0	0	0	0	0	0	0	0	0	0	0		2	0	0	0	0	0	1	0	0	0	0	0	0
300	2018	1990	3	2		2	1	11	4	1150000	3	2	1	0	0	1	0		1	0	0	0		0	1	0	0	0	0	0	0	0	0	0	0	7	1	0	0	0	0	0	0	0	0	0	0	0	0
302	2018	1994	3	2		2	1	11	1	700000	2	1	1	0	0	1	0		1	0	0	0		1	1	1	0	0	0	0	0	0	0	0	0	2	1	0	0	0	0	0	0	0	0	1	0	0	0
304	2018	1994	3	2		2	1	11	1	300000	1	2	2	0	0	0	0		0	0	0	0		0	0	0	0	0	0	0	0	0	0	0	0		1	0	0	0	0	0	0	0	0	0	0	0	0
308	2018	1996	3	2		2	1	11	1	400000	2	3	1	0	0	1	0		1	0	0	0		1	1	0	0	0	0	0	0	0	0	0	0	2	1	0	0	0	0	0	0	0	0	0	0	0	0
314	2018	1992	1	2		1	1	11	2	300000	1	1	2	0	0	0	0		0	0	0	0		0	0	0	0	0	0	0	0	0	0	0	0		1	0	0	0	0	0	0	1	0	0	1	0	0
315	2018	1995	1	2		1	2	11	5	10000	1	1	2	0	0	0	0		0	0	0	0		0	0	0	0	0	0	0	0	0	0	0	0		1	0	0	0	0	0	0	0	0	0	1	0	0
6	2017	1994	3	1	1	2	3	10	2	200000	1	1	1	0	0	1	0		1	0	0	0		1	1	0	0	1	0	0	0	0	0	0	0	1	1	0	0	0	0	0	0	0	0	0	0	0	0
16	2017	1997	3	1	1	2	1	10	3	70000	3	3	2	0	0	0	0		0	0	0	0		0	0	0	0	0	0	0	0	0	0	0	0		1	0	0	0	0	0	0	0	0	0	1	0	0
26	2017	1988	2	1	1	1	2	10	2	100000	2	1	2	0	0	0	0		0	0	0	0		0	0	0	0	0	0	0	0	0	0	0	0		1	0	0	0	0	0	0	0	0	0	1	0	1
26	2018	1988	2	2	1	1	2	10	2	200000	3	1	1	0	0	1	0		1	0	0	0		0	0	1	0	0	0	0	0	0	0	0	0	2	1	0	0	0	0	0	0	0	0	0	0	0	0
35	2017	1983	2	1	1	1	2	10	3	200000	5	1	2	0	0	0	0		0	0	0	0		0	0	0	0	0	0	0	0	0	0	0	0		1	0	0	0	0	0	0	0	0	0	0	0	0
43	2017	1996	2	1	1	2	2	10	3	450000	1	2	2	0	0	0	0		0	0	0	0		0	0	0	0	0	0	0	0	0	0	0	0		1	0	0	0	0	0	0	0	1	0	0	0	0
49	2017	1993	1	1	1	1	1	10	2	150000	4	1	2	0	0	0	0		0	0	0	0		0	0	0	0	0	0	0	0	0	0	0	0		1	0	0	0	0	0	0	1	0	0	1	0	0
73	2017	1994	1	1	2	2	2	10	2	200000	2	2	2	0	0	0	0		0	0	0	0		0	0	0	0	0	0	0	0	0	0	0	0		1	0	0	0	0	0	0	0	0	0	0	0	0
81	2017	1992	2	1	3	1	2	10	3	90000	5	1	2	0	0	0	0		0	0	0	0		0	0	0	0	0	0	0	0	0	0	0	0		1	0	0	0	0	0	0	0	0	0	0	0	0
81	2018	1992	2	2	3	1	2	10	3	500000	3	1	1	0	0	1	0		1	0	0	0		0	0	0	0	0	0	0	0	1	0	0	0	7	1	0	0	0	0	0	0	0	0	0	0	0	0
106	2017	1974	2	1	3	1	1	10	3	200000	4	1	2	0	0	0	0		0	0	0	0		0	0	0	0	0	0	0	0	0	0	0	0		1	0	0	0	0	0	0	0	0	0	1	0	0
114	2017	1991	2	1	3	2	1	10	3	200000	4	2	2	0	0	0	0		0	0	0	0		0	0	0	0	0	0	0	0	0	0	0	0		1	0	0	0	0	0	0	0	0	0	0	0	0
117	2018	1974	1	2	3	1	2	10	2	100000	1	1	1	0	0	1	0		1	0	0	0		0	0	1	1	0	0	0	0	0	0	0	0	1	1	0	0	0	0	0	0	0	0	0	0	0	0
136	2017	1995	2	1	2	2	1	10	2	300000	1	2	2	0	0	0	0		0	0	0	0		0	0	0	0	0	0	0	0	0	0	0	0		1	0	0	0	0	0	0	0	0	0	0	0	0
136	2018	1995	2	2	2	2	1	10	3	400000	1	1	1	0	0	1	0		1	0	0	0		0	0	0	0	0	0	0	0	1	0	0	0	1	1	0	0	0	0	0	0	0	0	0	0	0	0
138	2017	1997	2	1	2	2	1	10	2	150000	3	2	2	0	0	0	0		0	0	0	0		0	0	0	0	0	0	0	0	0	0	0	0		1	0	0	0	0	0	0	0	0	0	0	0	0
142	2017	1996	2	1	2	2	2	10	2	400000	2	2	2	0	0	0	0		0	0	0	0		0	0	0	0	0	0	0	0	0	0	0	0		1	0	0	0	0	0	0	1	0	0	0	0	0
173	2017	1994	3	1	3	2	1	10	2	300000	1	1	1	0	0	1	0		1	1	0	0		1	1	1	0	0	0	0	0	0	1	0	0	1	1	0	0	0	0	0	0	1	0	0	0	0	0
182	2017	1996	3	1	3	2	1	10	2	300000	1	2	2	0	0	0	0		0	0	0	0		0	0	0	0	0	0	0	0	0	0	0	0		1	0	0	0	0	0	0	0	0	0	0	0	0
189	2017	2000	3	1	3	2	1	10	6	50000	4	1	2	0	0	0	0		0	0	0	0		0	0	0	0	0	0	0	0	0	0	0	0		1	0	0	0	0	0	0	0	0	0	1	0	0
198	2017	1998	4	1	3	1	1	10	7	300000	3	1	1	0	1	1	0		0	0	1	0		1	0	1	0	0	0	0	0	0	0	1	0	2	1	0	0	0	0	0	0	0	0	0	0	0	0
205	2017	1987	4	1	3	1	1	10	7	200000	3	1	2	0	0	0	0		0	0	0	0		0	0	0	0	0	0	0	0	0	0	0	0		1	0	0	0	0	0	0	0	0	0	0	0	0
223	2017	1979	4	1	1	1	1	10	3	500000	1	1	2	0	0	0	0		0	0	0	0		0	0	0	0	0	0	0	0	0	0	0	0		2	0	0	0	0	0	1	0	0	0	0	0	0
225	2017	1987	4	1	2	1	1	10	7	200000	1	1	2	0	0	0	0		0	0	0	0		0	0	0	0	0	0	0	0	0	0	0	0		1	0	0	0	0	0	0	0	0	0	0	0	0
225	2018	1987	4	2	2	1	1	10	7	2000000	1	2	1	0	1	0	0		1	0	0	0		1	0	0	0	0	0	0	0	0	0	0	0	1	1	0	0	0	0	0	0	0	0	0	0	0	0
230	2017	1988	4	1	2	1	1	10	7	150000	1	1	1	0	1	0	0		1	0	0	0		1	0	0	0	0	0	0	0	0	1	0	0	2	1	0	0	0	0	0	0	0	0	0	0	0	0
232	2017	1986	4	1	2	1	1	10	7	450000	1	1	1	0	0	1	0		0	0	1	0		0	0	0	0	0	0	0	0	1	0	0	0	1	1	0	0	0	0	0	0	0	0	0	0	0	1
235	2017	1997	4	1	2	1	1	10	7	150000	4	1	2	0	0	0	0		0	0	0	0		0	0	0	0	0	0	0	0	0	0	0	0		1	0	0	0	0	0	0	0	0	0	0	0	0
237	2017	1993	4	1	2	1	1	10	7	1800000	1	1	2	0	0	0	0		0	0	0	0		0	0	0	0	0	0	0	0	0	0	0	0		1	0	0	0	0	0	0	0	0	0	0	0	0
239	2017	1987	4	1	2	1	4	10	7	200000	1	1	1	0	0	1	0		1	0	0	0		0	0	0	0	0	0	0	0	0	1	0	0	2	1	0	0	0	0	0	0	0	0	1	0	0	0
246	2017	1975	4	1	1	1	1	10	7	300000	1	1	1	0	0	1	0		1	0	0	0		1	1	1	1	0	0	0	0	0	0	0	0	2	1	0	0	0	0	0	0	0	0	0	0	0	1
276	2018	1992	4	2	1	1	1	10	7	300000	1	1	1	0	0	1	0		1	0	0	0		1	0	1	0	0	0	0	0	0	1	0	0	2	1	0	0	0	0	0	0	0	0	0	0	0	0
13	2017	1993	3	1	1	2	1	9	2	240000	1	3	1	0	0	1	0		1	0	0	0		1	1	0	0	0	0	0	0	0	0	0	0	7	1	0	0	0	0	0	0	0	0	0	0	0	1
39	2017	1989	2	1	1	1	1	9	2	150000	2	1	2	0	0	0	0		0	0	0	0		0	0	0	0	0	0	0	0	0	0	0	0		1	0	0	0	0	0	0	0	0	0	0	0	1
44	2017	1999	2	1	1	2	1	9	3	100000	1	2	2	0	0	0	0		0	0	0	0		0	0	0	0	0	0	0	0	0	0	0	0		1	0	0	0	0	0	0	0	0	0	0	0	0
45	2017	1998	2	1	1	2	1	9	3	150000	1	2	1	0	0	1	0		0	1	0	0		0	0	0	0	0	0	0	0	1	0	0	0	5	1	0	0	0	0	0	0	0	0	0	0	0	0
49	2018	1993	1	2	1	1	2	9	2	300000	3	1	1	0	0	1	0		1	0	0	0		0	0	1	0	0	0	0	0	0	0	0	0	7	1	0	0	0	0	0	0	0	0	0	0	0	0
52	2017	1982	1	1	1	2	3	9	1	500000	4	2	1	0	1	0	0		1	0	0	0		0	0	0	0	0	0	0	0	1	0	0	0	4	1	0	0	0	0	0	0	0	0	0	0	0	1
61	2017	1991	2	1	2	2	2	9	2	200000	3	2	1	0	0	1	0		0	1	0	0		0	0	0	0	0	0	0	0	1	0	0	0	1	1	0	0	0	0	0	0	0	0	0	0	0	0
66	2017	1988	2	1	2	2	1	9	2	400000	1	2	1	0	0	1	0		0	1	0	0		0	0	0	0	0	0	0	0	1	0	0	0	1	1	0	0	0	0	0	0	0	0	0	0	0	0
68	2017	1986	2	1	2	2	4	9	3	300000	3	2	2	0	0	0	0		0	0	0	0		0	0	0	0	0	0	0	0	0	0	0	0		1	0	0	0	0	0	0	0	0	0	1	0	0
71	2017	1978	1	1	2	1	2	9	4	150000	1	1	2	0	0	0	0		0	0	0	0		0	0	0	0	0	0	0	0	0	0	0	0		1	0	0	0	0	0	0	0	0	0	0	0	1
84	2017	1996	2	1	3	2	1	9	3	200000	3	2	2	0	0	0	0		0	0	0	0		0	0	0	0	0	0	0	0	0	0	0	0		3	0	1	0	0	0	0	0	1	0	0	0	0
116	2017	1987	1	1	3	1	1	9	5	0	3	1	1	0	0	0	1	Don't know	1	0	0	0		0	0	0	0	0	0	0	0	1	0	0	0	7	1	0	0	0	0	0	0	0	0	0	0	0	0
121	2017	1987	1	1	3	2	2	9	4	150000	5	2	2	0	0	0	0		0	0	0	0		0	0	0	0	0	0	0	0	0	0	0	0		1	0	0	0	0	0	0	0	0	0	1	0	0
127	2017	1986	1	1	1	2	2	9	2	500000	1	2	2	0	0	0	0		0	0	0	0		0	0	0	0	0	0	0	0	0	0	0	0		1	0	0	0	0	0	0	0	0	0	0	0	1
134	2017	1989	2	1	2	2	2	9	3	1000000	3	2	2	0	0	0	0		0	0	0	0		0	0	0	0	0	0	0	0	0	0	0	0		1	0	0	0	0	0	0	0	0	0	1	0	0
137	2017	1985	2	1	2	1	1	9	3	300000	1	1	2	0	0	0	0		0	0	0	0		0	0	0	0	0	0	0	0	0	0	0	0		1	0	0	0	0	0	0	0	0	0	0	0	1
137	2018	1985	2	2	2	1	4	9	3	300000	3	1	1	0	0	1	0		1	0	0	0		0	0	0	0	0	0	1	0	0	0	0	0	7	2	0	1	0	0	0	0	0	0	0	0	0	0
151	2017	1978	1	1	2	1	4	9	2	100000	2	1	2	0	0	0	0		0	0	0	0		0	0	0	0	0	0	0	0	0	0	0	0		3	1	0	0	0	0	0	0	0	0	0	1	0
186	2017	1993	3	1	3	2	1	9	3	180000	1	2	2	0	0	0	0		0	0	0	0		0	0	0	0	0	0	0	0	0	0	0	0		1	0	0	0	0	0	0	0	0	0	0	0	0
241	2017	1988	4	1	2	1	4	9	7	100000	1	1	2	0	0	0	0		0	0	0	0		0	0	0	0	0	0	0	0	0	0	0	0		2	0	0	1	0	0	0	1	0	0	0	0	0
241	2018	1988	4	2	2	1	4	9	7	150000	3	1	1	0	1	0	0		1	0	0	0		1	0	0	0	0	0	0	0	0	0	0	0	7	1	0	0	0	0	0	0	0	0	1	0	0	0
253	2018	1990	4	2	3	1	1	9	7	200000	1	1	1	1	0	1	0		1	0	0	0		1	1	0	1	0	0	0	0	1	0	0	0	6	1	0	0	0	0	0	0	1	1	0	0	0	0
257	2018	1997	2	2	3	2	2	9	3	500000	3	2	1	0	0	0	0		0	0	0	1	Not sure	0	0	0	0	0	0	1	0	0	0	0	0	7	2	1	0	0	0	0	0	0	0	0	0	0	0
261	2018	1997	4	2	1	1	1	9	7	300000	1	1	1	0	0	1	0		1	0	0	0		1	0	0	1	0	0	0	0	0	0	0	0	2	1	0	0	0	0	0	0	1	0	0	0	0	0
272	2018	1997	2	2	2	2	1	9	3	150000	3	2	2	0	0	0	0		0	0	0	0		0	0	0	0	0	0	0	0	0	0	0	0		1	0	0	0	0	0	0	0	0	0	0	0	0
275	2018	1984	2	2	2	2	2	9	3	340000	1	2	2	0	0	0	0		0	0	0	0		0	0	0	0	0	0	0	0	0	0	0	0		1	0	0	0	0	0	0	0	0	0	0	0	1
291	2018	1991	3	2		1	2	9	1	800000	1	1	1	0	0	0	0		1	0	0	0		1	1	1	0	0	0	0	0	0	0	0	0	1	1	0	0	0	0	0	0	0	1	1	0	0	0
319	2018	1978	1	2		2	2	9	1	280000	3	2	2	0	0	0	0		0	0	0	0		0	0	0	0	0	0	0	0	0	0	0	0		1	0	0	0	0	0	0	0	0	0	1	0	0
23	2017	1986	3	1	1	2	5	8	1	800000	1	1	1	0	0	1	0		1	1	0	0		1	1	0	1	0	0	0	0	0	0	0	0	2	1	0	0	0	0	0	0	0	0	0	0	0	0
50	2017	1987	1	1	1	1	2	8	5	0	3	1	2	0	0	0	0		0	0	0	0		0	0	0	0	0	0	0	0	0	0	0	0		1	0	0	0	0	0	0	0	0	0	1	0	0
50	2018	1987	1	2	1	1	2	8	2	200000	1	2	1	0	0	1	0		1	0	0	0		0	0	1	0	0	0	0	0	0	0	0	0	1	1	0	0	0	0	0	0	0	0	0	0	0	0
74	2017	1990	2	1	3	2	2	8	3	60000	1	2	2	0	0	0	0		0	0	0	0		0	0	0	0	0	0	0	0	0	0	0	0		1	0	0	0	0	0	0	0	0	0	0	0	0
74	2018	1990	2	2	3	2	2	8	3	400000	1	2	1	1	0	0	0		1	0	0	0		1	1	0	1	0	0	0	0	0	0	0	0	2	1	0	0	0	0	0	0	0	1	1	0	0	0
84	2018	1996	2	2	3	2	1	8	2	150000	2	2	1	0	1	1	0		1	0	0	0		0	0	0	0	0	0	0	0	0	1	0	0	7	1	0	0	0	0	0	0	0	0	0	0	0	0
98	2017	1989	3	1	2	2	2	8	2	200000	1	2	1	1	0	0	0		0	1	0	0		0	0	0	0	0	0	0	1	0	0	0	0	1	1	0	0	0	0	0	0	1	0	0	0	0	0
99	2017	1988	3	1	2	2	1	8	2	200000	3	2	2	0	0	0	0		0	0	0	0		0	0	0	0	0	0	0	0	0	0	0	0		1	0	0	0	0	0	0	0	0	0	0	0	0
121	2018	1987	1	2	3	2	3	8	4	150000	1	2	1	0	0	1	0		1	0	0	0		1	0	1	0	0	0	0	0	0	0	0	0	2	1	0	0	0	0	0	0	0	0	0	0	0	1
148	2017	1983	1	1	3	1	2	8	5	0	1	1	2	0	0	0	0		0	0	0	0		0	0	0	0	0	0	0	0	0	0	0	0		1	0	0	0	0	0	0	0	0	0	0	0	0
175	2017	1990	3	1	3	2	1	8	7	400000	5	1	2	0	0	0	0		0	0	0	0		0	0	0	0	0	0	0	0	0	0	0	0		1	0	0	0	0	0	0	1	0	0	0	0	0
200	2017	1993	4	1	3	1	1	8	7	100000	3	1	2	0	0	0	0		0	0	0	0		0	0	0	0	0	0	0	0	0	0	0	0		1	0	0	0	0	0	0	0	0	1	0	0	0
209	2017	1979	4	1	3	1	4	8	7	400000	1	1	1	1	0	0	0		0	0	1	0		1	0	0	0	0	0	0	0	0	0	0	0	2	1	0	0	0	0	0	0	0	0	0	1	0	0
211	2017	1987	4	1	3	1	1	8	7	500000	3	1	2	0	0	0	0		0	0	0	0		0	0	0	0	0	0	0	0	0	0	0	0		1	0	0	0	0	0	0	0	0	0	0	0	0
229	2017	1994	4	1	2	1	1	8	7	500000	3	1	1	0	1	0	0		0	0	1	0		1	0	0	1	0	0	0	0	0	0	0	0	1	1	0	0	0	0	0	0	0	0	0	0	0	1
239	2018	1987	4	2	2	1	4	8	7	300000	1	1	1	0	0	1	0		1	0	0	0		1	1	1	1	0	0	0	0	0	1	0	0	2	1	0	0	0	0	0	0	0	0	0	0	0	1
252	2018	1956	2	2	3	2	3	8	1	1000000	1	2	1	0	0	0	0		1	0	0	0		0	0	1	0	0	0	0	0	0	0	0	0	3	1	0	0	0	0	0	0	0	0	0	0	0	0
258	2018	1987	4	2	1	1	1	8	7	200000	3	1	1	0	0	1	0		1	0	0	0		0	0	0	0	0	0	0	0	0	1	0	0		2	0	0	1	0	1	0	0	0	0	0	0	0
277	2018	1987	4	2	1	1	1	8	7	200000	3	1	2	0	0	0	0		0	0	0	0		0	0	0	0	0	0	0	0	0	0	0	0		1	0	0	0	0	0	0	0	0	0	0	0	0
279	2018	1997	4	2	3	1	1	8	7	1000000	3	1	2	0	0	0	0		0	0	0	0		0	0	0	0	0	0	0	0	0	0	0	0		1	0	0	0	0	0	0	0	0	0	0	0	0
281	2018	1987	4	2	1	1	4	8	7	200000	1	1	2	0	0	0	0		0	0	0	0		0	0	0	0	0	0	0	0	0	0	0	0		1	0	0	0	0	0	0	0	0	0	0	0	0
293	2018	1988	3	2		2	1	8	2	400000	3	2	1	0	0	1	0		1	0	0	0		0	0	0	0	0	0	1	0	0	0	0	0	7	1	0	0	0	0	0	0	0	0	0	0	0	0
294	2018	1989	3	2		2	2	8	2	300000	1	2	1	0	0	1	0		1	0	0	0		1	1	1	1	0	0	0	0	0	0	0	0	1	1	0	0	0	0	0	0	0	1	0	1	0	0
28	2017	1982	2	1	1	1	2	7	3	400000	3	1	2	0	0	0	0		0	0	0	0		0	0	0	0	0	0	0	0	0	0	0	0		1	0	0	0	0	0	0	0	0	0	0	0	0
32	2017	1992	2	1	1	1	2	7	3	130000	2	1	2	0	0	0	0		0	0	0	0		0	0	0	0	0	0	0	0	0	0	0	0		1	0	0	0	0	0	0	0	0	0	0	0	0
34	2017	1982	2	1	1	2	2	7	7	300000	2	2	2	0	0	0	0		0	0	0	0		0	0	0	0	0	0	0	0	0	0	0	0		1	0	0	0	0	0	0	0	0	1	0	0	0
55	2017	1973	1	1	1	1	2	7	3	70000	2	1	1	1	0	0	0		0	0	1	0		0	1	0	0	0	0	0	0	0	0	0	0	1	1	0	0	0	0	0	0	0	1	0	0	0	0
67	2017	1979	2	1	2	2	3	7	3	350000	1	2	1	0	0	1	0		0	1	1	0		0	0	0	0	0	0	0	0	1	0	0	0	2	1	0	0	0	0	0	0	0	0	0	0	0	1
78	2017	1994	2	1	3	1	1	7	7	0	3	1	1	0	1	0	0		1	0	0	0		0	1	0	0	0	0	0	0	0	0	0	0	1	1	0	0	0	0	0	0	1	0	0	0	0	0
90	2017	1992	3	1	2	2	1	7	3	300000	3	2	1	0	0	1	0		0	0	0	1	Family relative	0	0	0	0	0	0	0	0	0	0	1	0	1	1	0	0	0	0	0	0	0	0	0	0	0	0
104	2017	1983	2	1	3	1	1	7	3	100000	1	1	2	0	0	0	0		0	0	0	0		0	0	0	0	0	0	0	0	0	0	0	0		1	0	0	0	0	0	0	0	0	0	1	0	0
111	2017	1990	2	1	3	2	3	7	2	300000	1	2	2	0	0	0	0		0	0	0	0		0	0	0	0	0	0	0	0	0	0	0	0		1	0	0	0	0	0	0	0	0	0	1	0	0
112	2017	1993	2	1	3	2	1	7	3	230000	4	2	2	0	0	0	0		0	0	0	0		0	0	0	0	0	0	0	0	0	0	0	0		1	0	0	0	0	0	0	0	0	0	1	0	0
113	2017	1991	2	1	3	2	2	7	2	170000	1	2	2	0	0	0	0		0	0	0	0		0	0	0	0	0	0	0	0	0	0	0	0		1	0	0	0	0	0	0	0	1	0	1	0	1
120	2017	1972	1	1	3	2	2	7	4	50000	1	2	1	0	0	1	0		0	0	1	0		0	0	1	0	0	0	0	0	0	0	0	0	1	1	0	0	0	0	0	0	0	0	0	0	0	1
122	2017	1990	1	1	2	1	2	7	5	0	3	1	1	1	0	0	0		1	0	0	0		0	0	1	0	0	1	0	0	0	0	0	0	1	1	0	0	0	0	0	0	0	0	0	0	0	0
124	2017	1995	1	1	2	2	1	7	2	150000	5	2	2	0	0	0	0		0	0	0	0		0	0	0	0	0	0	0	0	0	0	0	0		1	0	0	0	0	0	0	0	0	0	0	0	1
124	2018	1995	1	2	2	2	2	7	2	150000	1	2	1	0	0	1	0		1	1	0	0		0	0	0	0	0	0	0	0	1	0	0	0	4	1	0	0	0	0	0	0	0	0	0	0	0	0
126	2017	1987	1	1	2	2	2	7	2	300000	1	2	2	0	0	0	0		0	0	0	0		0	0	0	0	0	0	0	0	0	0	0	0		1	0	0	0	0	0	0	1	0	0	0	0	0
126	2018	1987	1	2	2	2	2	7	2	200000	1	2	1	0	0	1	0		1	0	0	0		0	0	1	0	0	0	0	0	0	0	0	0	7	1	0	0	0	0	0	0	1	0	0	0	0	0
127	2018	1986	1	2	1	2	2	7	2	300000	1	2	2	0	0	0	0		0	0	0	0		0	0	0	0	0	0	0	0	0	0	0	0		1	0	0	0	0	0	0	0	0	0	0	0	0
128	2017	1980	1	1	1	1	2	7	3	50000	1	1	2	0	0	0	0		0	0	0	0		0	0	0	0	0	0	0	0	0	0	0	0		1	0	0	0	0	0	0	0	0	0	0	0	0
128	2018	1980	1	2	1	1	2	7	5		1	1	1	0	0	1	0		1	0	0	0		1	0	1	0	0	0	0	0	0	0	0	0	2	1	0	0	0	0	0	0	0	0	0	0	0	0
129	2017	1988	1	1	1	1	2	7	2	90000	1	1	2	0	0	0	0		0	0	0	0		0	0	0	0	0	0	0	0	0	0	0	0		1	0	0	0	0	0	0	0	0	0	1	0	0
129	2018	1988	1	2	1	1	3	7	2	150000	1	1	1	0	1	0	0		1	0	0	0		1	1	0	1	0	0	0	0	0	0	0	0	1	1	0	0	0	0	0	0	0	0	0	0	0	0
131	2017	1986	1	1	1	1	2	7	2	200000	3	1	2	0	0	0	0		0	0	0	0		0	0	0	0	0	0	0	0	0	0	0	0		1	0	0	0	0	0	0	0	0	0	0	0	0
131	2018	1986	1	2	1	1	2	7	2	150000	1	1	1	0	1	0	0		1	0	0	0		0	0	1	0	0	0	0	0	0	0	0	0	7	1	0	0	0	0	0	0	0	1	0	0	0	0
135	2018	1997	2	2	2	2	1	7	3	200000	3	2	1	0	0	1	0		1	0	0	0		0	0	0	1	0	0	0	0	0	0	0	0	1	1	0	0	0	0	0	0	0	1	0	0	0	0
140	2017	1991	2	1	2	1	2	7	5	10000	5	1	1	0	0	1	0		1	0	0	0		0	0	1	0	0	0	0	0	0	0	0	0	1	1	0	0	0	0	0	0	0	0	0	0	0	0
143	2017	1987	1	1	3	1	2	7	2	80000	5	1	2	0	0	0	0		0	0	0	0		0	0	0	0	0	0	0	0	0	0	0	0		1	0	0	0	0	0	0	0	0	0	0	0	1
146	2017	1975	1	1	3	2	2	7	2	100000	3	2	2	0	0	0	0		0	0	0	0		0	0	0	0	0	0	0	0	0	0	0	0		1	0	0	0	0	0	0	0	0	0	1	0	0
148	2018	1983	1	2	3	1	2	7	5	0	3	1	1	0	0	1	0		1	0	0	0		1	0	1	0	0	0	0	0	0	0	0	0	2	1	0	0	0	0	0	0	0	0	0	0	0	0
158	2018	1981	1	2	2	2	2	7	3	100000	1	2	1	0	0	1	0		1	0	0	0		0	0	0	0	0	0	0	0	1	0	0	0	1	1	0	0	0	0	0	0	0	0	0	0	0	0
170	2017	1995	3	1	3	2	1	7	7	250000	1	3	2	0	0	0	0		0	0	0	0		0	0	0	0	0	0	0	0	0	0	0	0		2	1	0	0	0	0	0	1	0	0	0	0	0
210	2017	1990	4	1	3	1	1	7	7	300000	1	1	1	0	1	0	0		1	0	0	0		0	0	0	0	0	0	0	0	0	0	1	0	2	2	0	0	1	0	0	0	0	0	0	0	0	0
214	2017	1997	4	1	1	1	1	7	2	50000	1	1	2	0	0	0	0		0	0	0	0		0	0	0	0	0	0	0	0	0	0	0	0		2	0	0	0	1	0	0	0	0	0	0	0	0
214	2018	1997	4	2	1	1	1	7	7	600000	1	2	1	0	0	1	0		1	0	0	0		1	0	0	0	0	0	0	0	0	0	0	0	2	1	0	0	0	0	0	0	0	0	0	0	0	1
218	2017	1991	4	1	1	1	1	7	7	300000	1	1	1	0	1	0	0		0	0	1	0		1	0	1	0	0	0	0	0	0	0	0	0	2	1	0	0	0	0	0	0	0	0	0	0	0	1
219	2017	1979	4	1	1	1	1	7	2	1000000	3	1	1	0	0	1	0		1	0	0	0		1	0	0	0	0	0	0	0	0	0	0	0	4	2	0	0	1	0	0	0	0	0	0	0	0	0
221	2017	1997	4	1	1	1	1	7	7	1200000	1	1	2	0	0	0	0		0	0	0	0		0	0	0	0	0	0	0	0	0	0	0	0		1	0	0	0	0	0	0	1	0	0	0	0	0
221	2018	1997	4	2	1	1	1	7	7	800000	1	2	1	0	0	1	0		1	0	0	0		1	0	0	1	0	0	0	0	0	0	0	0	2	1	0	0	0	0	0	0	0	0	0	0	0	1
222	2018	1988	4	2	1	1	1	7	7	500000	3	1	1	0	0	1	0		1	0	0	0		1	0	0	1	0	0	0	0	0	1	0	0	1	1	0	0	0	0	0	0	0	0	0	1	0	0
224	2017	1995	4	1	1	1	1	7	7	200000	1	1	2	0	0	0	0		0	0	0	0		0	0	0	0	0	0	0	0	0	0	0	0		1	0	0	0	0	0	0	0	0	0	0	0	1
233	2017	1993	4	1	2	1	4	7	3	300000	1	1	2	0	0	0	0		0	0	0	0		0	0	0	0	0	0	0	0	0	0	0	0		1	0	0	0	0	0	0	0	1	0	0	0	0
234	2017	1994	4	1	2	1	4	7	7	200000	1	1	1	1	0	0	0		1	0	0	0		1	0	0	0	0	0	0	0	0	0	0	0	2	1	0	0	0	0	0	0	0	0	0	0	0	0
235	2018	1997	4	2	2	1	1	7	7	150000	1	1	1	1	0	1	0		1	0	0	0		1	0	1	0	0	0	0	0	0	0	0	0	2	2	0	0	0	1	0	1	0	1	0	1	0	0
255	2018	1996	2	2	3	2	1	7	3	300000	1	2	1	1	0	1	0		1	0	0	0		1	0	1	0	0	0	0	0	0	0	0	0	3	1	0	0	0	0	0	0	0	1	1	0	0	0
264	2018	1987	4	2	1	1	1	7	3	400000	1	1	2	0	0	0	0		0	0	0	0		0	0	0	0	0	0	0	0	0	0	0	0		2	0	0	1	0	0	1	0	1	1	0	0	0
270	2018	1983	2	2	2	2	2	7	3	300000	3	1	2	0	0	0	0		0	0	0	0		0	0	0	0	0	0	0	0	0	0	0	0		1	0	0	0	0	0	0	0	0	0	0	0	0
278	2018	1978	4	2	1	1	4	7	7	400000	3	1	2	0	0	0	0		0	0	0	0		0	0	0	0	0	0	0	0	0	0	0	0		2	0	0	1	0	0	0	0	0	0	0	0	0
311	2018	1997	3	2		2	1	7	2	200000	3	2	1	0	0	1	0		1	0	0	0		0	0	0	0	0	0	1	0	0	0	0	0	7	1	0	0	0	0	0	0	0	0	0	0	0	0
316	2018	1963	1	2		2	3	7	4	300000	3	2	2	0	0	0	0		0	0	0	0		0	0	0	0	0	0	0	0	0	0	0	0		3	0	1	0	0	0	0	0	0	0	0	0	0
36	2017	1989	2	1	1	2	6	6	2	60000	4	2	1	0	0	0	1	Don't know	1	0	0	0		0	0	1	0	0	0	0	0	0	0	0	0	3	1	0	0	0	0	0	0	0	0	0	0	0	1
37	2017	1998	2	1	1	1	1	6	3	210000	3	1	2	0	0	0	0		0	0	0	0		0	0	0	0	0	0	0	0	0	0	0	0		1	0	0	0	0	0	0	1	0	0	0	0	0
46	2017	1990	2	1	1	2	3	6	7	1500000	1	2	2	0	0	0	0		0	0	0	0		0	0	0	0	0	0	0	0	0	0	0	0		1	0	0	0	0	0	0	0	0	0	0	0	0
57	2017	1972	1	1	1	2	2	6	2	100000	4	2	2	0	0	0	0		0	0	0	0		0	0	0	0	0	0	0	0	0	0	0	0		1	0	0	0	0	0	0	0	0	0	0	0	0
70	2017	1988	1	1	2	2	2	6	3	250000	1	2	2	0	0	0	0		0	0	0	0		0	0	0	0	0	0	0	0	0	0	0	0		1	0	0	0	0	0	0	0	0	0	1	0	0
82	2017	1994	2	1	3	2	1	6	2	300000	5	2	2	0	0	0	0		0	0	0	0		0	0	0	0	0	0	0	0	0	0	0	0		2	0	0	0	0	0	1	0	1	0	0	0	0
83	2017	1992	2	1	3	2	2	6	4	180000	2	2	1	1	0	0	0		0	1	0	0		1	0	0	0	0	0	0	0	0	0	0	0	1	1	0	0	0	0	0	0	0	1	0	1	0	0
123	2017	1982	1	1	2	2	2	6	2	300000	1	2	2	0	0	0	0		0	0	0	0		0	0	0	0	0	0	0	0	0	0	0	0		1	0	0	0	0	0	0	0	0	0	1	0	0
130	2017	1986	1	1	1	2	2	6	2	700000	2	2	2	0	0	0	0		0	0	0	0		0	0	0	0	0	0	0	0	0	0	0	0		1	0	0	0	0	0	0	0	0	0	0	0	0
144	2017	1972	1	1	3	2	2	6	4	300000	1	2	2	0	0	0	0		0	0	0	0		0	0	0	0	0	0	0	0	0	0	0	0		1	0	0	0	0	0	0	0	0	0	0	0	0
150	2017	1977	1	1	3	1	2	6	3	150000	1	1	2	0	0	0	0		0	0	0	0		0	0	0	0	0	0	0	0	0	0	0	0		1	0	0	0	0	0	0	0	0	0	0	0	1
150	2018	1977	1	2	3	1	2	6	3	20000	1	1	1	0	0	1	0		1	0	0	0		0	0	1	0	0	0	0	0	0	0	0	0	7	1	0	0	0	0	0	0	0	0	0	0	0	1
157	2018	1986	1	2	2	1	2	6	3	150000	1	1	1	0	0	1	0		1	0	0	0		0	0	1	0	0	0	0	0	0	0	0	0	1	1	0	0	0	0	0	0	0	0	0	0	0	0
199	2017	1997	4	2	3	1	1	6	2	200000	1	1	1	1	0	0	0		1	0	0	0		1	1	0	1	0	0	0	0	0	0	0	0	7	1	0	0	0	0	0	0	0	0	0	0	0	1
207	2017	1989	4	1	3	1	4	6	7	260000	1	1	2	0	0	0	0		0	0	0	0		0	0	0	0	0	0	0	0	0	0	0	0		1	0	0	0	0	0	0	0	0	0	0	0	0
208	2017	1994	4	1	3	1	4	6	7	140000	1	1	2	0	0	0	0		0	0	0	0		0	0	0	0	0	0	0	0	0	0	0	0		1	0	0	0	0	0	0	0	1	0	0	0	0
245	2017	1987	4	1	1	1	1	6	7	600000	1	1	1	0	0	1	0		1	0	0	0		0	1	0	1	0	0	0	0	0	0	0	0	1	1	0	0	0	0	0	0	1	0	0	0	0	1
259	2018	1991	4	2	1	1	1	6	7	300000	1	1	1	1	0	1	0		1	0	0	0		1	0	0	1	0	0	0	0	1	0	0	0	2	1	0	0	0	0	0	0	0	1	0	1	0	0
263	2018	1986	1	2	2	2	3	6	2	160000	2	2	1	1	0	1	0		1	0	0	0		1	0	1	0	0	0	0	0	0	0	0	0	1	1	0	0	0	0	0	0	0	1	0	1	0	0
271	2018	1993	2	2	2	2	1	6	7	150000	4	2	1	0	1	0	0		1	0	0	0		0	0	0	0	0	0	0	0	0	0	1	0	7	1	0	0	0	0	0	0	0	0	0	0	0	0
274	2018	1990	2	2	2	2	2	6	7	500000	3	2	2	0	0	0	0		0	0	0	0		0	0	0	0	0	0	0	0	0	0	0	0		1	0	0	0	0	0	0	0	1	1	0	0	0
317	2018	1969	1	2		1	2	6	4	10000	3	1	2	0	0	0	0		0	0	0	0		0	0	0	0	0	0	0	0	0	0	0	0		1	0	0	0	0	0	0	0	0	0	0	0	1
318	2018	1976	1	2		1	2	6	4	10000	3	1	2	0	0	0	0		0	0	0	0		0	0	0	0	0	0	0	0	0	0	0	0		1	0	0	0	0	0	0	0	0	0	0	0	1
40	2018	1985	2	2	1	2	2	5	3	300000	3	2	1	0	0	1	0		1	0	0	0		1	0	0	0	0	0	0	0	0	0	0	0	7	1	0	0	0	0	0	0	1	1	0	0	0	0
72	2017	1975	1	1	2	2	2	5	3	300000	2	2	2	0	0	0	0		0	0	0	0		0	0	0	0	0	0	0	0	0	0	0	0		1	0	0	0	0	0	0	0	0	0	0	0	0
75	2017	1965	2	1	3	2	2	5	3	300000	2	2	2	0	0	0	0		0	0	0	0		0	0	0	0	0	0	0	0	0	0	0	0		1	0	0	0	0	0	0	0	0	1	0	0	0
79	2017	1982	2	1	3	1	2	5	5	150000	2	1	2	0	0	0	0		0	0	0	0		0	0	0	0	0	0	0	0	0	0	0	0		1	0	0	0	0	0	0	0	0	0	0	0	0
79	2018	1982	2	2	3	1	2	5	7	120000	5	1	1	0	0	1	0		1	0	0	0		0	0	0	0	0	0	1	0	0	0	0	0	7	1	0	0	0	0	0	0	0	1	0	0	0	0
80	2017	1990	2	1	3	2	3	5	2	300000	5	2	2	0	0	0	0		0	0	0	0		0	0	0	0	0	0	0	0	0	0	0	0		1	0	0	0	0	0	0	0	0	0	0	0	1
116	2018	1987	1	2	3	1	2	5	5	0	1	1	1	0	0	1	0		0	0	1	0		0	0	1	0	0	0	0	0	0	0	0	0	2	1	0	0	0	0	0	0	0	0	0	0	0	0
135	2017	1997	2	1	2	2	1	5	7	100000	5	2	2	0	0	0	0		0	0	0	0		0	0	0	0	0	0	0	0	0	0	0	0		1	0	0	0	0	0	0	0	0	0	0	0	1
149	2017	1992	1	1	3	2	2	5	3	400000	1	2	2	0	0	0	0		0	0	0	0		0	0	0	0	0	0	0	0	0	0	0	0		1	0	0	0	0	0	0	0	0	0	0	0	0
160	2017	1972	1	1	3	2	2	5	2	300000	3	2	2	0	0	0	0		0	0	0	0		0	0	0	0	0	0	0	0	0	0	0	0		1	0	0	0	0	0	0	0	0	0	0	0	1
161	2017	1983	1	1	3	1	2	5	3	50000	3	1	2	0	0	0	0		0	0	0	0		0	0	0	0	0	0	0	0	0	0	0	0		1	0	0	0	0	0	0	0	0	0	0	0	0
199	2017	1997	4	1	3	1	1	5	7	200000	3	1	2	0	0	0	0		0	0	0	0		0	0	0	0	0	0	0	0	0	0	0	0		1	0	0	0	0	0	0	0	0	0	0	0	0
204	2017	1997	4	1	3	1	2	5	7	500000	1	1	2	0	0	0	0		0	0	0	0		0	0	0	0	0	0	0	0	0	0	0	0		1	0	0	0	0	0	0	0	0	0	0	0	0
217	2017	1994	4	1	1	1	1	5	7	100000	3	1	1	0	1	1	0		1	0	0	0		1	0	0	0	0	0	0	0	0	0	0	0	3	1	0	0	0	0	0	0	0	0	0	0	0	0
234	2018	1994	4	2	2	1	1	5	7	200000	1	1	1	0	0	1	0		1	0	1	0		1	0	1	0	0	0	0	0	0	0	0	0	2	1	0	0	0	0	0	0	0	0	0	0	1	0
248	2017	1986	4	1	3	1	1	5	7	200000	1	1	1	0	0	1	0		1	0	0	0		1	1	0	1	0	0	0	0	0	0	0	0	2	2	0	0	0	0	0	1	0	0	0	0	0	0
283	2018	1989	3	2		2	1	5	7	50000	1	3	1	0	0	1	0		1	0	0	0		1	0	1	0	0	0	0	0	0	1	0	0	2	2	0	0	0	0	1	0	0	0	0	0	0	0
295	2018	1990	3	2		2	1	5	2	150000	3	1	1	0	0	0	1	Don't know	0	0	1	0		0	0	0	0	0	0	1	0	0	0	0	0	7	1	0	0	0	0	0	0	0	0	0	1	0	1
320	2018	1991	1	2		2	2	5	3	150000	3	2	2	0	0	0	0		0	0	0	0		0	0	0	0	0	0	0	0	0	0	0	0		1	0	0	0	0	0	0	0	0	0	0	0	0
33	2017	1983	2	1	1	2	4	4	1	170000	2	2	1	1	0	0	0		1	0	0	0		0	0	0	0	0	0	0	1	0	0	0	0	7	1	0	0	0	0	0	0	0	0	1	0	0	0
33	2018	1983	2	2	1	2	1	4	7	150000	1	2	1	1	1	0	0		1	0	0	0		1	0	1	1	0	0	0	0	1	0	0	0	2	1	0	0	0	0	0	0	0	1	1	1	0	0
47	2017	1980	2	1	1	2	2	4	3	150000	1	2	2	0	0	0	0		0	0	0	0		0	0	0	0	0	0	0	0	0	0	0	0		1	0	0	0	0	0	0	0	0	0	0	0	0
60	2017	1990	2	1	2	2	2	4	3	250000	1	2	2	0	0	0	0		0	0	0	0		0	0	0	0	0	0	0	0	0	0	0	0		1	0	0	0	0	0	0	0	0	0	1	0	0
62	2017	1991	2	1	2	2	2	4	3	100000	1	2	2	0	0	0	0		0	0	0	0		0	0	0	0	0	0	0	0	0	0	0	0		1	0	0	0	0	0	0	0	0	0	0	0	1
63	2017	1996	2	1	2	2	4	4	3	300000	1	2	2	0	0	0	0		0	0	0	0		0	0	0	0	0	0	0	0	0	0	0	0		1	0	0	0	0	0	0	0	0	0	1	0	0
77	2017	1996	2	1	3	2	3	4	3	150000	1	2	2	0	0	0	0		0	0	0	0		0	0	0	0	0	0	0	0	0	0	0	0		1	0	0	0	0	0	0	0	0	0	0	0	1
77	2018	1996	2	2	3	2	2	4	3	150000	1	2	1	0	0	1	0		1	0	0	0		0	0	0	1	0	0	0	0	0	0	0	0	1	1	0	0	0	0	0	0	0	0	0	0	0	1
92	2017	1998	3	1	2	2	1	4	2	150000	3	2	2	0	0	0	0		0	0	0	0		0	0	0	0	0	0	0	0	0	0	0	0		1	0	0	0	0	0	0	0	0	0	0	0	0
105	2017	1981	2	1	3	1	4	4	7	600000	1	1	1	0	0	1	0		0	0	1	0		0	0	0	0	0	0	0	0	1	0	0	0	7	1	0	0	0	0	0	0	0	0	0	0	0	0
115	2017	1993	2	1	3	2	1	4	3	100000	3	2	2	0	0	0	0		0	0	0	0		0	0	0	0	0	0	0	0	0	0	0	0		1	0	0	0	0	0	0	0	0	0	0	0	0
130	2018	1986	1	2	1	2	2	4	2	230000	1	2	1	0	1	0	0		1	0	0	0		1	0	0	0	0	0	0	0	0	0	0	1	5	1	0	0	0	0	0	0	0	0	0	0	0	0
157	2017	1986	1	1	2	1	2	4	2	100000	1	1	1	0	0	1	0		0	1	0	0		0	0	1	0	0	0	0	0	0	0	0	0	1	1	0	0	0	0	0	0	0	0	0	0	0	0
158	2017	1981	1	1	2	2	2	4	3	200000	1	2	2	0	0	0	0		0	0	0	0		0	0	0	0	0	0	0	0	0	0	0	0		1	0	0	0	0	0	0	0	0	0	0	0	1
159	2017	1989	1	1	2	1	2	4	5	0	1	1	2	0	0	0	0		0	0	0	0		0	0	0	0	0	0	0	0	0	0	0	0		1	0	0	0	0	0	0	0	0	0	0	0	0
159	2018	1989	1	2	2	1	4	4	2	120000	4	1	1	0	0	1	0		1	0	0	0		0	0	1	0	0	0	0	0	0	0	0	0	2	1	0	0	0	0	0	0	0	0	0	0	0	0
162	2017	1985	1	1	3	2	2	4	3	60000	3	2	2	0	0	0	0		0	0	0	0		0	0	0	0	0	0	0	0	0	0	0	0		1	0	0	0	0	0	0	0	1	0	0	0	0
195	2017	1987	4	1	3	1	1	4	7	300000	3	1	2	0	0	0	0		0	0	0	0		0	0	0	0	0	0	0	0	0	0	0	0		1	0	0	0	0	0	0	0	0	0	0	0	0
196	2017	1985	4	1	3	1	1	4	7	400000	2	1	1	0	1	0	0		0	0	1	0		0	0	0	0	0	0	0	0	0	0	0	0	7	1	0	0	0	0	0	0	0	0	0	0	0	0
231	2017	1994	4	1	2	1	4	4	7	180000	1	1	2	0	0	0	0		0	0	0	0		0	0	0	0	0	0	0	0	0	0	0	0		1	0	0	0	0	0	0	0	0	0	0	0	0
231	2018	1994	4	2	2	1	1	4	7	300000	1	1	1	0	0	1	0		1	0	0	0		1	1	0	1	0	0	0	0	0	1	0	0		1	0	0	0	0	0	0	0	1	1	1	0	0
273	2018	1993	2	2	2	2	1	4	7	500000	3	2	2	0	0	0	0		0	0	0	0		0	0	0	0	0	0	0	0	0	0	0	0		1	0	0	0	0	0	0	0	0	0	0	0	0
313	2018	1973	1	2		1	2	4	3	100000	2	1	2	0	0	0	0		0	0	0	0		0	0	0	0	0	0	0	0	0	0	0	0		1	0	0	0	0	0	0	0	0	0	0	0	0
30	2017	1985	2	1	1	1	1	3	3	90000	1	1	2	0	0	0	0		0	0	0	0		0	0	0	0	0	0	0	0	0	0	0	0		1	0	0	0	0	0	0	1	1	0	0	0	1
30	2018	1985	2	2	1	1	1	3	7	150000	1	1	1	1	1	1	0		1	0	0	0		1	0	1	1	1	0	0	0	0	0	0	0	2	1	0	0	0	0	0	0	0	1	0	1	0	0
40	2017	1985	2	1	1	2	2	3	3	300000	3	2	2	0	0	0	0		0	0	0	0		0	0	0	0	0	0	0	0	0	0	0	0		1	0	0	0	0	0	0	0	0	0	0	0	0
48	2017	1980	2	1	1	2	2	3	1	250000	2	2	1	0	0	1	0		0	1	0	0		1	0	0	0	0	0	0	0	0	0	0	0	5	1	0	0	0	0	0	0	0	0	0	0	0	1
51	2017	1990	1	1	1	2	2	3	2	170000	3	2	2	0	0	0	0		0	0	0	0		0	0	0	0	0	0	0	0	0	0	0	0		2	0	1	0	0	0	0	0	0	0	0	1	0
57	2018	1972	1	2	3	2	1	3	2	110000	3	2	2	0	0	0	0		0	0	0	0		0	0	0	0	0	0	0	0	0	0	0	0		1	0	0	0	0	0	0	0	0	0	0	0	0
65	2017	1992	2	1	2	2	2	3	3	150000	1	2	1	0	0	1	0		0	1	0	0		0	0	0	0	0	0	0	1	0	0	0	0	1	1	0	0	0	0	0	0	0	0	0	0	0	0
69	2017	1982	1	1	2	1	2	3	4	60000	1	1	2	0	0	0	0		0	0	0	0		0	0	0	0	0	0	0	0	0	0	0	0		1	0	0	0	0	0	0	0	0	0	0	0	1
85	2018	1994	2	2	3	1	2	3	3	100000	5	1	1	0	0	1	0		1	0	0	0		0	0	0	0	0	0	0	0	1	0	0	0	1	1	0	0	0	0	0	0	0	0	0	0	0	1
119	2017	1987	1	1	3	1	1	3	4	100000	1	1	2	0	0	0	0		0	0	0	0		0	0	0	0	0	0	0	0	0	0	0	0		1	0	0	0	0	0	0	0	0	0	0	0	0
212	2017	1994	4	1	3	1	1	3	7	150000	2	1	2	0	0	0	0		0	0	0	0		0	0	0	0	0	0	0	0	0	0	0	0		1	0	0	0	0	0	0	0	0	0	0	0	0
215	2017	1980	4	1	1	1	2	3	7	600000	1	1	1	0	0	1	0		1	0	0	0		1	1	0	1	0	0	0	0	0	0	0	0	2	1	0	0	0	0	0	0	1	0	0	0	0	0
260	2018	1992	4	2	1	1	1	3	7	300000	1	2	2	0	0	0	0		0	0	0	0		0	0	0	0	0	0	0	0	0	0	0	0		1	0	0	0	0	0	0	0	1	0	0	0	0
29	2017	1976	2	1	1	2	2	2	3	300000	1	2	1	0	1	0	0		1	0	0	0		1	1	0	1	0	0	0	0	0	0	0	0	3	1	0	0	0	0	0	0	1	0	0	0	0	1
31	2017	1978	2	1	1	2	2	2	3	400000	1	2	2	0	0	0	0		0	0	0	0		0	0	0	0	0	0	0	0	0	0	0	0		1	0	0	0	0	0	0	0	0	0	0	0	0
31	2018	1978	2	2	1	2	2	2	3	500000	3	2	1	0	0	1	0		1	0	0	0		0	0	0	1	0	0	0	0	0	0	0	0	1	1	0	0	0	0	0	0	0	0	0	0	0	0
85	2017	1994	2	1	3	1	2	2	3	90000	1	1	2	0	0	0	0		0	0	0	0		0	0	0	0	0	0	0	0	0	0	0	0		1	0	0	0	0	0	0	0	0	0	1	0	0
151	2018	1978	1	2	2	1	6	2	6	0	4	1	1	0	0	1	0		1	0	0	0		0	0	0	0	0	0	1	0	0	0	0	0	7	2	0	1	0	0	0	0	0	0	0	0	0	0
268	2018	1992	4	2	1	1	1	2	7	1000000	5	1	2	0	0	0	0		0	0	0	0		0	0	0	0	0	0	0	0	0	0	0	0		1	0	0	0	0	0	0	0	0	0	0	0	1
53	2017	1972	1	1	1	1	2	0	3	90000	3	1	2	0	0	0	0		0	0	0	0		0	0	0	0	0	0	0	0	0	0	0	0		1	0	0	0	0	0	0	0	0	0	0	0	0
59	2017	1992	2	1	2	2	2	0	2	300000	5	2	2	0	0	0	0		0	0	0	0		0	0	0	0	0	0	0	0	0	0	0	0		1	0	0	0	0	0	0	0	0	1	0	0	0
107	2017	1978	2	1	3	1	1	0	4	200000	1	1	2	0	0	0	0		0	0	0	0		0	0	0	0	0	0	0	0	0	0	0	0		1	0	0	0	0	0	0	0	1	0	0	0	0
118	2017	1992	1	1	3	1	2	0	4	150000	1	1	2	0	0	0	0		0	0	0	0		0	0	0	0	0	0	0	0	0	0	0	0		1	0	0	0	0	0	0	0	0	0	0	0	1
118	2018	1992	1	2	3	1	2	0	5	0	3	1	1	0	0	1	0		1	0	0	0		0	0	1	0	0	0	0	0	0	0	0	0	1	1	0	0	0	0	0	0	0	0	0	0	0	1
147	2017	1966	1	1	3	1	2	0	4	20000	4	1	2	0	0	0	0		0	0	0	0		0	0	0	0	0	0	0	0	0	0	0	0		2	0	1	0	0	0	0	0	0	0	1	0	0
202	2017	1989	4	1	3	1	1	0	7	200000	1	1	2	0	0	0	0		0	0	0	0		0	0	0	0	0	0	0	0	0	0	0	0		1	0	0	0	0	0	0	0	0	0	0	0	1
206	2017	1988	4	1	3	1	4	0	7	200000	1	1	2	0	0	0	0		0	0	0	0		0	0	0	0	0	0	0	0	0	0	0	0		1	0	0	0	0	0	0	0	0	0	0	0	0
222	2017	1988	4	1	1	1	1	0	7	300000	1	1	2	0	0	0	0		0	0	0	0		0	0	0	0	0	0	0	0	0	0	0	0		1	0	0	0	0	0	0	0	0	0	0	0	0
226	2017	1982	4	1	1	1	1	0	7	200000	1	1	2	0	0	0	0		0	0	0	0		0	0	0	0	0	0	0	0	0	0	0	0		1	0	0	0	0	0	0	0	0	0	0	0	1
227	2017	1972	4	1	2	1	4	0	7	400000	1	1	1	0	0	0	1	Don't know	0	1	0	0		1	1	0	0	0	0	0	0	0	0	1	0	1	1	0	0	0	0	0	0	1	0	0	0	0	0
244	2017	1978	4	1	1	1	1	0	7	200000	2	1	1	0	0	1	0		1	0	0	0		1	1	0	0	0	0	0	0	0	0	0	0	7	1	0	0	0	0	0	0	0	0	0	0	0	0
266	2018	1993	4	2	1	1	1	0	7	500000	1	1	1	0	0	1	0		1	0	0	0		1	0	0	0	0	0	0	0	0	0	0	0	4	1	0	0	0	0	0	0	0	0	0	0	0	0
267	2018	1987	4	2	1	1	4	0	7	100000	1	1	1	0	1	0	0		1	0	0	0		1	0	0	0	0	0	0	0	0	0	0	1	2	1	0	0	0	0	0	0	1	0	0	0	0	0
269	2018	1988	4	2	2	1	1	0	7	100000	3	1	1	0	0	1	0		1	0	0	0		0	0	0	0	0	0	1	0	0	0	0	0	7	1	0	0	0	0	0	0	0	0	0	0	0	0
[truncated: 23 more columns]
